# Supplementary material for: Usefulness of the C2HEST Score in Predicting the Clinical Outcomes of COVID-19 in Diabetic and Non-Diabetic Cohorts
Source: J Clin Med. 2022 Feb 7;11(3):873. doi: 10.3390/jcm11030873 (PMC8836928; doi:10.3390/jcm11030873)
Supplement: Supplementary file 1 [file jcm-11-00873-s001.zip]

Archive with 1 entries (1 files):
- jcm-1587041-supplementary.pdf
